# Supplementary material for: Impact of COVID-19 on Perinatal Outcomes and Birth Locations in a Large US Metropolitan Area
Source: Healthcare (Basel). 2024 Jan 30;12(3):340. doi: 10.3390/healthcare12030340 (PMC10855483; doi:10.3390/healthcare12030340)
Supplement: Supplementary file 1 [file healthcare-12-00340-s001.zip]

Archive with 1 entries (1 files):
- healthcare-2810113-supplementary.pdf
